# Supplementary material for: Associations between Urinary and Dietary Selenium and Blood Metabolic Parameters in a Healthy Northern Italy Population
Source: Antioxidants (Basel). 2021 Jul 26;10(8):1193. doi: 10.3390/antiox10081193 (PMC8389012; doi:10.3390/antiox10081193)
Supplement: Supplementary file 1 [file antioxidants-10-01193-s001.zip]

Archive with 1 entries (1 files):
- antioxidants-1309130-supplementary.pdf
